# Supplementary material for: Characteristics and Functions of Dominant Yeasts Together with Their Applications during Strong-Flavor Baijiu Brewing
Source: Foods. 2024 Jul 30;13(15):2409. doi: 10.3390/foods13152409 (PMC11311647; doi:10.3390/foods13152409)
Supplement: Supplementary file 1 [file foods-13-02409-s001.zip]

Archive with 1 entries (1 files):
- foods-3060864-supplementary.docx
